# Supplementary material for: Combined In Vitro Studies and in Silico Target Fishing for the Evaluation of the Biological Activities of Diphylleia cymosa and Podophyllum hexandrum
Source: Molecules. 2018 Dec 13;23(12):3303. doi: 10.3390/molecules23123303 (PMC6321136; doi:10.3390/molecules23123303)
Supplement: Supplementary file 1 [file molecules-23-03303-s001.zip]

Archive with 4 entries (3 files):
- molecules-403221-SM - original/
- molecules-403221-SM - original/Suplementar_information_Tables S6_S7_Targets.pdf
- molecules-403221-SM - original/Supplementar_information_LC_MS.pdf
- molecules-403221-SM - original/Tables S1-S2-S3-S4-S5_Biological activities-Methods_V6.pdf
